# Supplementary material for: Callus Culture System from Lonicera japonica Thunb Anthers: Light Quality Effects on Callus Quality Evaluation
Source: Int J Mol Sci. 2025 Mar 6;26(5):2351. doi: 10.3390/ijms26052351 (PMC11900127; doi:10.3390/ijms26052351)
Supplement: Supplementary file 1 [file ijms-26-02351-s001.zip]

Archive with 1 entries (1 files):
- ijms-3440128-supplementary.pdf
